# Supplementary material for: Anti-Itching and Anti-Inflammatory Effects of Kushenol F via the Inhibition of TSLP Production
Source: Pharmaceuticals (Basel). 2022 Oct 31;15(11):1347. doi: 10.3390/ph15111347 (PMC9694767; doi:10.3390/ph15111347)
Supplement: Supplementary file 1 [file pharmaceuticals-15-01347-s001.zip]

Archive with 1 entries (1 files):
- pharmaceuticals-1940325-supplementary.pdf
